# Supplementary material for: Experimental and optimised data set for hot extrusion of B4C/Al 6061 composite using Taguchi coupled GRA technique
Source: Data Brief. 2020 Mar 7;29:105389. doi: 10.1016/j.dib.2020.105389 (PMC7082519; doi:10.1016/j.dib.2020.105389)
Supplement: Supplementary file 1 [file mmc1.xml]

<?xml version="1.0" encoding="utf-8" standalone="no"?>
<data>
  <datasets>
    <author>venkyachvsh@yahoo.co.in</author>
    <type>0</type>
    <dataset>
      <value>4</value>
      <reason>Data will be made available on request</reason>
      <comments />
    </dataset>
  </datasets>
</data>
